# Supplementary material for: A method of detecting apple leaf diseases based on improved convolutional neural network
Source: PLoS One. 2022 Feb 1;17(2):e0262629. doi: 10.1371/journal.pone.0262629 (PMC8806060; doi:10.1371/journal.pone.0262629)
Supplement: S1 File — The file shows detailed results of experiments. (XLSX) [file pone.0262629.s001.xlsx]

## Sheet: table 5
DF-Tiny-YOLO				YOLOv2				Tiny-YOLO
Times	mAP(%)	average IoU(%)	Recall	Times	mAP(%)	average IoU(%)	Recall	Times	mAP(%)	average IoU(%)	Recall
1	100	90.43	1	1	100	88.6	1	1	99.77	84.74	1
2	100	91.34	1	2	100	86.11	0.99	2	99.63	84.73	1
3	100	90.89	1	3	99.98	90.07	1	3	99.87	82.33	0.99
4	100	91.35	1	4	100	88.86	1	4	99.82	83.63	0.99
5	99.96	91.21	1	5	100	88.46	1	5	99.63	84.59	1
6	100	90.54	1	6	100	88.16	1	6	99.87	77.15	0.97
7	99.97	90.31	1	7	100	90.75	1	7	99.87	78.96	0.97
8	100	90.89	1	8	99.96	90.63	1	8	99.89	67.44	0.96
9	100	90.94	1	9	100	90.17	1	9	99.9	76.53	0.98
10	99.94	90.94	1	10	99.96	91.09	1	10	99.86	84.9	1
Mean	99.987	90.884	1	Mean	99.99	89.29	0.999	Mean	99.811	80.5	0.986
Min	99.94	90.31	1	Min	99.96	86.11	0.99	Min	99.63	67.44	0.96
Max	100	91.35	1	Max	100	91.09	1	Max	99.9	84.9	1
S.D.	0.0221359	0.363874	0	S.D.	0.0169967	1.53801	0	S.D.	0.102356	5.62754	0.0156702
