# Supplementary material for: A method of detecting apple leaf diseases based on improved convolutional neural network
Source: PLoS One. 2022 Feb 1;17(2):e0262629. doi: 10.1371/journal.pone.0262629 (PMC8806060; doi:10.1371/journal.pone.0262629)
Supplement: S2 File — (ZIP) [file pone.0262629.s002.zip]

Archive with 35 entries (31 files):
- Experimental results/
- Experimental results/DF-Tiny-YOLO/
- Experimental results/DF-Tiny-YOLO/1.txt
- Experimental results/DF-Tiny-YOLO/10.txt
- Experimental results/DF-Tiny-YOLO/2.txt
- Experimental results/DF-Tiny-YOLO/3.txt
- Experimental results/DF-Tiny-YOLO/4.txt
- Experimental results/DF-Tiny-YOLO/5.txt
- Experimental results/DF-Tiny-YOLO/6.txt
- Experimental results/DF-Tiny-YOLO/7.txt
- Experimental results/DF-Tiny-YOLO/8.txt
- Experimental results/DF-Tiny-YOLO/9.txt
- Experimental results/Experimental results.xlsx
- Experimental results/Tiny-YOLO/
- Experimental results/Tiny-YOLO/1.txt
- Experimental results/Tiny-YOLO/10.txt
- Experimental results/Tiny-YOLO/2.txt
- Experimental results/Tiny-YOLO/3.txt
- Experimental results/Tiny-YOLO/4.txt
- Experimental results/Tiny-YOLO/5.txt
- Experimental results/Tiny-YOLO/6.txt
- Experimental results/Tiny-YOLO/7.txt
- Experimental results/Tiny-YOLO/8.txt
- Experimental results/Tiny-YOLO/9.txt
- Experimental results/YOLOv2/
- Experimental results/YOLOv2/1.txt
- Experimental results/YOLOv2/10.txt
- Experimental results/YOLOv2/2.txt
- Experimental results/YOLOv2/3.txt
- Experimental results/YOLOv2/4.txt
- Experimental results/YOLOv2/5.txt
- Experimental results/YOLOv2/6.txt
- Experimental results/YOLOv2/7.txt
- Experimental results/YOLOv2/8.txt
- Experimental results/YOLOv2/9.txt
