# Supplementary material for: A method of detecting apple leaf diseases based on improved convolutional neural network
Source: PLoS One. 2022 Feb 1;17(2):e0262629. doi: 10.1371/journal.pone.0262629 (PMC8806060; doi:10.1371/journal.pone.0262629)
Supplement: S2 File — (ZIP) [file pone.0262629.s002.zip › Experimental results/Tiny-YOLO/2.txt]

Total BFLOPS 6.949 

 seen 64 
detections_count = 356, unique_truth_count = 280  
 rank = 0 of ranks = 356 
 rank = 100 of ranks = 356 
 rank = 200 of ranks = 356 
 rank = 300 of ranks = 356 
class_id = 0, name = Apple Scab, 	 ap = 99.87 % 
class_id = 1, name = Black Rot, 	 ap = 98.67 % 
class_id = 2, name = Cedar Apple Rust, 	 ap = 100.00 % 
class_id = 3, name = Healthy, 	 ap = 100.00 % 
 for thresh = 0.25, precision = 0.97, recall = 1.00, F1-score = 0.99 
 for thresh = 0.25, TP = 280, FP = 8, FN = 0, average IoU = 84.73 % 

 mean average precision (mAP) = 0.996347, or 99.63 % 
